# Supplementary material for: Uric acid-induced cardiomyocytic polyamines’ insufficience: a potential mechanism mediates cardiomyocytic injury
Source: Front Endocrinol (Lausanne). 2025 Apr 7;16:1504614. doi: 10.3389/fendo.2025.1504614 (PMC12009720; doi:10.3389/fendo.2025.1504614)
Supplement: Supplementary file 2 [file DataSheet2.zip]

Archive with 6 entries (6 files):
- MWY-21-1088-a Integral_correction_data/CON1.mzML
- MWY-21-1088-a Integral_correction_data/CON2.mzML
- MWY-21-1088-a Integral_correction_data/CON3.mzML
- MWY-21-1088-a Integral_correction_data/UA1.mzML
- MWY-21-1088-a Integral_correction_data/UA2.mzML
- MWY-21-1088-a Integral_correction_data/UA3.mzML
